# Supplementary material for: mRNA trans-splicing dual AAV vectors for (epi)genome editing and gene therapy
Source: Nat Commun. 2023 Oct 18;14:6578. doi: 10.1038/s41467-023-42386-0 (PMC10584818; doi:10.1038/s41467-023-42386-0)
Supplement: Supplementary file 3 — Source Data File [file 41467_2023_42386_MOESM3_ESM.xlsx]

## Sheet: Fig. 1c
Figure 1c
Cerulean
	Samples from left to right: cis-ctrl, BD1, BD2, BD3, BD4, BD5, BD6, BD7, BD8, untransfected, H2O ctrl
	DNA ladder from lowest to highest band: 200 bp, 300 bp, 400 bp, 500 bp, 700 bp, 1000 bp, 1500 bp, 2000 bp, 3000 bp, 4000 bp and above
GAPDH
	Samples from left to right: cis-ctrl, BD1, BD2, BD3, BD4, BD5, BD6, BD7, BD8, untransfected, H2O ctrl
	DNA ladder from lowest to highest band: 75 bp (very faint), 200 bp, 300 bp, 400 bp, 500 bp, 700 bp, 1000 bp, 1500 bp, 2000 bp, 3000 bp, 4000 bp and above

## Sheet: Fig. 1d
Figure 1d
Cerulean with anti-cerulean antibody (lower half) and anti-beta-tubulin-antibody (upper half); low exposure for cerulean
	Samples from left to right: cis-ctrl, BD1, BD2, BD3, BD4, BD5, BD6, BD7, BD8
	Protein ladder from lowest to highest band: 10 kDa, 15 kDa, 25 kDa, 35 kDa, 55 kDa, 70 kDa, 100 kDa, 130 kDa, 250 kDa
Cerulean with anti-cerulean antibody (lower half) and anti-beta-tubulin-antibody (upper half); high exposure for beta-tubulin
	Samples from left to right: cis-ctrl, BD1, BD2, BD3, BD4, BD5, BD6, BD7, BD8
	Protein ladder from lowest to highest band: 10 kDa, 15 kDa, 25 kDa, 35 kDa, 55 kDa, 70 kDa, 100 kDa, 130 kDa, 250 kDa

## Sheet: Fig. 1f
Figure 1f
Cerulean with anti-cerulean antibody (lower half) and anti-beta-tubulin-antibody (upper half)
	Samples from left to right: cis-ctrl, BD5, BD9, BD10, BD11, BD12
	Protein ladder from lowest to highest band: 10 kDa, 15 kDa, 25 kDa, 35 kDa, 55 kDa, 70 kDa, 100 kDa, 130 kDa, 250 kDa

## Sheet: Fig. 1h
Figure 1h
Cerulean with anti-cerulean antibody (lower half) and anti-beta-tubulin-antibody (upper half), high exposure for beta-tubulin (left), low esposure for cerulean (right)
	Samples from left to right: SDS1, SDS2, SDS3, cis-ctrl
	Protein ladder from lowest to highest band: 15 kDa, 25 kDa, 35 kDa, 55 kDa, 70 kDa, 100 kDa, 130 kDa, 250 kDa
Cerulean with anti-cerulean antibody (lower half) and anti-beta-tubulin-antibody (upper half)
	Samples from left to right: cis-ctrl, SAS1, SAS2, SAS3 (lanes 1-4); remaining bands represent data for other experiments and are not shown in the manuscript
	Protein ladder from lowest to highest band: 10 kDa, 15 kDa, 25 kDa, 35 kDa, 55 kDa, 70 kDa, 100 kDa, 130 kDa, 250 kDa

## Sheet: Fig. 1j
Figure 1j
Cerulean with anti-cerulean antibody (lower half) and anti-beta-tubulin-antibody (upper half), low esposure for cerulean (left), high exposure for beta-tubulin (right)
	Samples from left to right: cis-ctrl, pA+, pA-
	Protein ladder from lowest to highest band: 10 kDa, 15 kDa, 25 kDa, 35 kDa, 55 kDa, 70 kDa, 100 kDa, 130 kDa, 250 kDa
Cerulean with anti-cerulean antibody (lower half) and anti-beta-tubulin-antibody (upper half), low esposure for cerulean (left), high exposure for beta-tubulin (right)
	Samples from left to right: cis-ctrl, prom+, prom- (lane 1-3)
	Protein ladder from lowest to highest band: 10 kDa, 15 kDa, 25 kDa, 35 kDa, 55 kDa, 70 kDa, 100 kDa, 130 kDa, 250 kDa

## Sheet: Fig. 1e, g, i, h
Figure 1e
	Western Blot					FACS
Binding domain	Replicate-1	Replicate-2	Replicate-3	Replicate-4	Replicate-5	Replicate-1	Replicate-2	Replicate-3
1	0	6.31632	0			1.59433	1.59433	1.86005
2	15.5862	30.7281	34.6656			15.4119	17.0062	19.3977
3	2.19544	9.43832	5.5598			4.25155	4.78299	3.45438
4	29.5342	34.5955	47.5571			28.4322	31.8866	34.2781
5	48.5399	37.2932	27.642	41.8266	33.2077	36.4039	34.0124	38.7954
6	16.5375	5.4321	33.6879	38.2736	27.0574	12.4889	12.2232	11.6918
7	13.4991	20.6057	16.0484			13.0204	13.2861	14.6147
8	27.2221	26.6753	32.5959	38.7615	39.1325	34.0124	34.0124	39.3268
Figure 1g
	Western Blot			FACS
Binding domain	Replicate-1	Replicate-2	Replicate-3	Replicate-1	Replicate-2	Replicate-3
9	42.4677	16.0138	17.026	24.9746	24.3655	22.5381
10	61.5864	45.4159	40.7583	41.7259	46.2944	43.8579
11	37.8288	23.6475	9.33215	21.6244	19.1878	20.1015
12	20.2588	6.15369	20.9485	17.3604	17.0558	15.8376
Figure 1i
	Western Blot
Splice site	Replicate-1	Replicate-2	Replicate-3	Replicate-4
SDS1	46.8077	46.332	29.6171
SDS2	38.3058	24.3453	26.4499
SDS3	13.1397	11.4625	7.85901
SAS1	45.3752	51.0693	43.8409	40.9265
SAS2	4.44645	1.77699	8.59949
SAS3	0.959895	0	7.30232
Figure 1k
	Western Blot
	Replicate-1	Replicate-2	Replicate-3	Replicate-4	Replicate-5
pA+	50.7556	73.1503	51.5996	41.1577	49.3443
pA-	21.1105	39.6823	24.4552	27.3224	35.1261
prom+	43.959	41.1577	44.9531
prom-	0	0	0	0

## Sheet: Fig. 2c, f
2c
	REVeRT			untreated
organ	Replicate-1	Replicate-2	Replicate-3	Replicate-1	Replicate-2	Replicate-3
heart	1872059	1088679	2932089	4.31	0	1.56
lung	604.65	1055.56	838.68	3.65	0	1.91
liver	1341.67	587.19	2060.06	2.85	4.59	12.32
spleen	156.67	410.51	317.36	0	3.91	0
kidney	22.04	68.73	58.04	0	0	0
spleen	141.14	54.32	383.25	11.39	1.15	3.08
2f
full-length			REVeRT
Replicate-1	Replicate-2	Replicate-3	Replicate-1	Replicate-2	Replicate-3
4209.5	9732.5	4253.5	1325.5	1193.5	1156.5

## Sheet: Fig. 3d, g, i
3d
	REVeRT					untreated
	Replicate-1	Replicate-2	Replicate-3	Replicate-4	Replicate-5	Replicate-1	Replicate-2	Replicate-3	Replicate-4	Replicate-5
reconstituted Cas9	202976	140182	378760	53537.8	271874	0.819215	0.922855	0.670865	1.1383	1.73212
Myo7b	236.676	125.727	783.156	64.6414	488.768	1.3749	0.977508	0.576632	1.31829	0.978812
3g
	REVeRT				untreated
	Replicate-1	Replicate-2	Replicate-3	Replicate-4	Replicate-1	Replicate-2	Replicate-3	Replicate-4	Replicate-5	Replicate-6
reconstituted Cas9	2725.92	4577	2496.24	1571.56	0.459	1.518	0.685	0.937	1.785	1.254
Myo7b	16.568	32.119	14.637	9.211	1.998	0.94	1.107	0.594	1.001	0.81
3i
	reconstituted Cas9						Myo7b
	REVeRT			untreated			REVeRT			untreated
organ	Replicate-1	Replicate-2	Replicate-3	Replicate-1	Replicate-2	Replicate-3	Replicate-1	Replicate-2	Replicate-3	Replicate-1	Replicate-2	Replicate-3
brain	0.727254	0.710183	0.780169	1.91862	0.798674	0.652591	0.919764	2.16625	1.72903	0.939059	0.597859	1.78118
retina	3682.63	2466.42	2945.76	0.945589	1.00393	1.0534	7.26838	7.91932	8.20556	1.8833	0.752949	0.705204
heart	11453.7	39179	22862.9	1.43121	0.501868	1.39222	128307	325857	226669	2.07488	0.702397	0.686157
skeletal muscle	3524.66	9698.35	5082.92	0.522704	1.06283	1.80003	973.537	6629.83	5498.09	1.72798	1.14796	0.50412
lung	14.0863	27.4738	10.9642	0.858324	1.06972	1.08912	18.4471	12.5983	4.98253	0.873887	1.02521	1.11618
liver	3592.23	3842.83	672.527	1.6372	0.640128	0.954181	211.475	58.8842	14.0404	0.548863	0.75424	2.41561

## Sheet: Fig. 3e
Figure 3e
Myo7b with anti-Myo7b antibody (upper half) and anti-beta-actin antibody (lower half)
	Samples from left to right: buffer#1, buffer#2, REVeRT#1, REVeRT#2
	Protein ladder from lowest to highest band: 100 kDa, 130 kDa, 250 kDa
	Samples from left to right: buffer#1, buffer#2, REVeRT#1, REVeRT#2
	Protein ladder from lowest to highest band: 35 kDa, 55 kDa, 70 kDa

## Sheet: Fig. 4c, d
4c
	Rho
	Replicate-1	Replicate-2	Replicate-3	Replicate-4	Replicate-5	Replicate-6	Replicate-7	Replicate-8	Replicate-9	Replicate-10
saline	1.04162	0.873911	1.09439	1.26291	1.02709	0.773874	0.897944	1.11366	1
REVeRT	0.902181	0.31862	0.394278	0.201804	0.904719	0.47384	0.552336	0.0482506	0.546302
intein	0.514748	0.682897	0.795904	0.421097	0.649974	0.413539	0.87938	0.69375	0.331186	0.900652
	Opn1mw
	Replicate-1	Replicate-2	Replicate-3	Replicate-4	Replicate-5	Replicate-6	Replicate-7	Replicate-8	Replicate-9	Replicate-10
saline	1.07144	0.859495	0.797458	0.901972	0.919094	1.64259	1.04432	0.957565	1
REVeRT	1.20408	1.96691	1.2972	1.36976	1.09955	1.53692	1.74246	1.4462	1.21603	1.234
intein	1.33769	2.03808	2.28579	1.57117	1.88526	1.35624	2.03216	2.06396	1.09661	1.80969
4d
	Rho
	REVeRT									lacZ
	Replicate-1	Replicate-2	Replicate-3	Replicate-4	Replicate-5	Replicate-6	Replicate-7	Replicate-8	Replicate-9	Replicate-1	Replicate-2	Replicate-3	Replicate-4	Replicate-5	Replicate-6	Replicate-7	Replicate-8	Replicate-9
3xg	0.061729	0.214522	0.089542	0.034788	0.303	1.09				0.945418	1.04743	1.40159	0.720493	1.082	1.212
4xg	0.934	0.667	0.489	0.393	0.282	0.168	0.926	0.949	0.469	1.026	0.491	1.514	1.195	0.849	0.983	1.086	0.795	1.16
	Opn1mw
	REVeRT									lacZ
	Replicate-1	Replicate-2	Replicate-3	Replicate-4	Replicate-5	Replicate-6	Replicate-7	Replicate-8	Replicate-9	Replicate-1	Replicate-2	Replicate-3	Replicate-4	Replicate-5	Replicate-6	Replicate-7	Replicate-8	Replicate-9
3xg	0.838122	1.20021	1.42197	1.54309	2.251	1.561				1.24593	1.27134	0.985601	0.640537	0.82	1.011
4xg	2.153	2.943	1.806	2.52	2.424	2.738	1.203	1.275	1.576	1.083	1.073	1.038	1.221	0.912	0.924	0.908	0.75	1.427

[truncated: 15 more sheets: Fig. 5e, Fig. S1c, Fig. S1e, Fig. S1g, Fig. S1d, f, h, Fig. S3c, e, Fig. S4b, Fig. S4d, f, Fig. S5a, Fig. S5d, Fig. S5f, g, Fig. S6a, b, Fig. S7a-d, Fig. S7e, Fig. S8e]
